# Supplementary material for: The REporting of Studies Conducted Using Observational Routinely-Collected Health Data (RECORD) Statement: Methods for Arriving at Consensus and Developing Reporting Guidelines
Source: PLoS One. 2015 May 12;10(5):e0125620. doi: 10.1371/journal.pone.0125620 (PMC4428635; doi:10.1371/journal.pone.0125620)
Supplement: S1 Appendix — (XLSX) [file pone.0125620.s001.xlsx]

## Sheet: Sheet1
LAST NAME	GIVEN NAME	AFFILIATION	LOCATION	COUNTRY
Abel	Gary	University of Cambridge	Cambridge	UK
Alba	Sandra	Royal Tropical Instutite	Amsterdam	Netherlands
Alfonso	Rafael	Department of Surgery, School of Medicine, University of Washington	Seattle, Washington	USA
Ansell	David	CEGEDIM	London	Uk
Atkinson	Mark D.	Swansea University	Swansea	UK
Bakker	Mirjam	Royal Tropical Instutite	Amsterdam	Netherlands
Battersby & Group	Cheryl	Imperial College London	London	UK
Bjerre	Lise M.	University of Ottawa, Elisabeth Bruyere Resesarch Institute	Ottawa, Ontario	Canada
Bohensky	Megan	Melbroune EpiCentre, Department of Medicine, University of Melbourne	Melbourne	Australia
Bourke	Alison	CEGEDIM	London	UK
Calleja	Neville			Malta
Carolli	Guillermo
Cecatti	Jose Guilherme
Cook	Jonathan	Centre for Statistic Medicine, NDORMS, University of Oxford	Oxford, England	UK
Creighton	Nicola	Cancer Institute NSW	Eveleigh, North South Wales	Australia
Cromwell	David	The Royal College of Surgeons of England	London	UK
Dan	Andrei	Colentina University Hospital	Bucuresti	Romania
Davoli	Mariana			italy
De la Cruz	Javier	EC Joint Research Centre Ispra	Ispra	Italy
Deutsch	Anne	Rehabilitation Institute of Chicago	Chicago, IL	USA
Devine	Beth	University of Washington	Seattle, Washington	USA
Dixon	William	University of Manchester	Manchester	UK
Douglas	Ian	London School of Hygiene and Tropical Medicine	London	UK
Duda	Stephany	Department of Biomedical Informatics of Vanderbilt University	Nashville, TN	USA
El-Khatib	Ziad	BORN Ontario, Children's Hospital of Eastern Ontario	Ottawa, Ontario	Canada
Evans	Stephen	London School of Hygiene and Tropical Medicine	London	UK
Fairman	Kathleen	Independent consultant	Arizona	USA
Fernandes	Aida	Crohn's and Colitis Founation of Canada	Toronto, Ontario	Canada
Fogarty	Damian	Belfast City Hospital, Queen's University Belfast		UK
Forland	Frode	Royal Tropical Instutite	Amsterdam	Netherlands
Franzen	Stefan	AstraZeneca
Gallagher	Jenny	King's College London Dental Institute	London	UK
Gao	Wei	King's College London	London	UK
Gascon	Gregg	The Ohio State University Health Plan, Inc. an affiliated corportaion of The Ohio State University Wexner Medical Center	Columbus, Ohio	USA
Green	Jane	University of Oxford	Oxford	UK
Guardabasso	Vincenzo	Azienda O-U "Policlinico-Vittorio Emanuele"	Catania	Italy
Gulliford	Martin
Hall	Gillian	Grimsdyke House	London	UK
Hall	Ruth		Toronto, Ontario	Canada
Hardelid	Pia	MRC Centre of Epidemiology for Child Health, UCL Institute of Child Health	London	UK
Hernan	Miguel	Harvard School of Public Health	Boston, Massachusets	USA
Hider	Phil	Department of Public Health & General Practice, School of Medicine and Health Sciences, University of Otago	ChristChurch	New Zealand
Holt	Peter	St. George's Vascular Institute	London	UK
Hsia	Yingfen	Centre for Safe Medication Practice and Research, Department of Pharmacology and Pharmacy, Li Ka Shing Faculty of Medicine, The University of Hong Kong, Hong Kong.		Hong Kong
Hubbard	Richard	University of Nottingham	Nottingham	UK
Hutchings	Lynn	University of Oxford	Oxford	UK
Hyrich	Kimme	The University of Manchester	Manchester	UK
Jordan	Kelvin	Keele University	Keele, Staffs	UK
Kappelman	Micheal David	university of North Carolina	North Carolina	USA
Katz	Alan	University of Manitoba, Manitoba Centre for Health Policy.	Winnipeg, Manitoba	Canada
Kendall	Claire	Unviersity of Ottawa	Ottawa, Ontario	Canada
Khokhar	Bushra	University of Calgary	Calgary, Alberta	Canada
Kim	Hongsoo	Seoul National University	Seoul	South Korea
Kiragga	Agnes
Kiri	Victor	University of Limerick	Limerick	Ireland
Kontopantelis	Evangelos	University of Manchester	Manchester	UK
Lee	William	Institute of Psychiatry, King's College London	London	UK
Lowerison	Mark	University of Calgary	Calgary, Alberta	Canada
Ludvigsson	Jonas	Örebro University Hospital and Karolinska Institutet		Sweden
Lugg	Fiona	Cardiff University; South East Wales Trials Unit [SEWTU], Cardiff University	Cardiff, Wales	UK
Luime	Jolanda	Erasmus M C University Medical Centre	Rotterdam	Netherlands
Lyratzopoulos	Yoryos	University of Cambridge	Cambridge	UK
McGrogan	Anita
McKenzie	Kirsten	Queensland University of Technology	Queensland	Australia
Meearus	Wilhelmine	UCL Institute of child health, UCL research department of primary care and population health.	London	UK
Meyer	Thorsten	Institut für Epidemiologie, Sozialmedizin und Gesundheitssystemforschung	Hannover	Germany
Minty	Evan	University of Calgary	Calgary, Alberta	Canada
Mpora	Odongkara Beatrice			Uganda
Neasham	David	University of British Columbia	Vancouver, BC	Canada
Ng	Edmond	Clinical Practice Research Datalink (CPRD)	London	UK
Nitsch	Dorothea	London School of Hygiene and Tropical Medicine	London	UK
Nosyk	Bohdan	Simon Fraser University	Vancouver, BC	Canada
Nyangoma	Steve
Paddison	Charlotte	University of Cambridge	Cambridge	UK
Payne	Rupert	University of Cambridge	Cambridge	UK
Pealing	Louise	London School of Hygiene and Tropical Medicine	London	UK
Pocetta	Giancarlo	Università di Perugia - Facoltà di Medicina e Chirurgia	Perugia	Italy
Prieto-Alhambra	Daniel	Green Templeton College, Oxford	Oxford	UK
Pugh	Mary Jo	University of Texas Health Science Center	San Antonio, Texas	USA
Pujades	Mar
Quan	Hude	University of Calgary
Quint	Jennifer	London School of Hygiene and Tropical Medicine	London	UK
Reeves	David	University of Manchester	Manchester	UK
Richardson	Diane	VA Center for Health Equity Research and Promotion (CHERP)-Philadelphia VA Medical Center	Philadelphia, PA	USA
Rocchi	Angela	Axia Research	Burlington, Ontario	Canada
Roehrig	Rainer	Justus-Liebig Universitat Gieben
Rood	Ente	Royal Tropical Instutite	Amsterdam	Netherlands
Ryan	Louise	University of Technology Sydney	Sydney	Australia
Ryan	Ronan	University of Birmingham	Birmingham	UK
Sammon	Cormac	UCL Department of Primary care and Population Health	London	UK
Sandall	Jane	King's College London Dental Institute	London	UK
Sauer	Brian C.	University of Utah and SLC VA Medical System	Utah	USA
Schmitt	Jochen	Technische Universität Dresden		Germany
Schuessel	Katrin	Fachapothekerin für Arzneimittelinformation Referentin für PharmakoepidemiologieDeutsches Arzneiprüfungsinstitut e. V. (DAPI)	Berlin	Germany
Siebert	Stefan	Universtiy of Glasglow	Glasglow	Scotland
Sinnathamby	Mary	Parkinson's UK	London	UK
Smith	David
Smith-Gagen	Julie	University of Nevada	Reno, Nevada	USA
Soeberg	Matthew	Cancer Epidemiology and Services Research, The University of Sydney	Sydney	Australia
Staines	Anthony
Stanley	Fiona	Telethon Institute for Child Health Research
Steichen	Olivier	Pierre and Marie Curie University-Paris 6, Faculty of Medicine	Paris	France
Straetemans	Masja	Royal Tropical Instutite	Amsterdam	Netherlands
Strongman	Helen
Sullivan	Frank	University of Dundee	Dundee, Scotland	UK
Sundararajan	Vijaya	Monash University	Victoria	Australia
Swart	Enno	Institute für Social Medicine and Health Economics, Medical Faculty, Otto-von-Guericke-University, Magdeburg, Germany	Madeburg	Germany
Tagliabue	Ludovica	Auxologic Institute of Milan	Milan	Italy
Tata	Laila J.	University of Nottingham	Nottingham	UK
Thomas	Sarah	London School of Hygiene and Tropical Medicine	London	UK
Tubach	Florence	University Paris Diderot, PRES Sorbonne Paris Cité	Paris	France
Vallmuur	Kirsten
van Beers	Stella	Royal Tropical Instutite	Amsterdam	Netherlands
Van Ganse	Eric	Pharmacoépidémiologie CHU-Lyon, Faculté d'Odontologie - Université Lyon 1,	Lyon	France
van Staa	Tjeerd	London School of Hygiene and Tropical Medicine
van Walraven	Carl	Institute for Clinical Evaluative Sciences (ICES) @uOttawa	Ottawa, Ontario	Canada
Veitch	Emma
Walker	Sue	Queensland University of Technology	Queensland	Australia
Walters	Kate	University College London (UCL)	London	UK
Warren-Gash	Charlotte	UCL Research Department of Infection & Population Health	London	UK
Welk	Blayne	Western University, Institute for Clinical Evaluative Sciences (ICES)	London, Ontario	Canada
West	Joe	University of Nottingham	Nottingham	UK
