# Supplementary material for: The REporting of Studies Conducted Using Observational Routinely-Collected Health Data (RECORD) Statement: Methods for Arriving at Consensus and Developing Reporting Guidelines
Source: PLoS One. 2015 May 12;10(5):e0125620. doi: 10.1371/journal.pone.0125620 (PMC4428635; doi:10.1371/journal.pone.0125620)
Supplement: S2 Appendix — (XLSX) [file pone.0125620.s002.xlsx]

## Sheet: Sheet1
SURNAME	GIVEN NAME	AFFILIATION	LOCATION	COUNTRY
Altman	Doug	Centre for Statistics in Medicine, Oxford University	London	UK
Benchimol	Eric	Institute for Clinical Evaluative Sciences, University of Ottawa	Ottawa	Canada
de Klerk	Nicholas	Telethon Kids Institute, University of Western Australia	Perth	Australia
Guttmann	Astrid	Institute for Clinical Evaluative Sciences, University of Toronto	Toronto	Canada
Harron	Katie	University College London, Institute of Child Health	London	UK
Hemkens	Lars	Universitätsspital Basel	Basel	Switzerland
Henry	David	Institute for Clinical Evaluative Sciences, University of Toronto	Toronto	Canada
Januel	Jean-Marie	Centre hospitalier universitaire vaudois, Université de Lausanne	Lausanne	Switzerland
Langan	Sinéad	London School of Hygiene and Tropical Medicine	London	UK
Le Pogam	Marie-Annick	Université de Lausanne	Laussane	Switzerland
Manuel	Doug	Ottawa Hospital Research Institute, University of Ottawa, Institute for Clinical Evaluative Sciences, Statistics Canada	Ottawa	Canada
Patrick	Kirsten	CMAJ (Editor)	Ottawa	Canada
Perel	Pablo	London School of Hygiene and Tropical Medicine	Geneva	Switzerland
Romano	Patrick	Health Services Reasearch (Co-Editor in Chief), University of California Davis	Sacremento, CA	USA
Smeeth	Liam	London School of Hygiene and Tropical Medicine	London	UK
Tugwell	Peter	Journal of Clinical Epidemiology (Editor), University of Ottawa	Ottawa	Canada
von Elm	Erik	Centre hospitalier universitaire vaudois, Université de Lausanne	Lausanne	Switzerland
Warren	Joan	National Institutes of Health/National Cancer Institute	Bethesda, MD	USA
Weber	Wim	BMJ (Editor), Maastricht University Medical Centre	Maastricht	The Netherlands
Winker	Margaret	PLoS Medicine (Editor), World Association of Medical Editors	San Franciso, CA	USA
